# Supplementary material for: Menin Maintains Cholesterol Content in Colorectal Cancer via Repression of LXR-Mediated Transcription
Source: Cancers (Basel). 2023 Aug 16;15(16):4126. doi: 10.3390/cancers15164126 (PMC10453013; doi:10.3390/cancers15164126)
Supplement: Supplementary file 1 [file cancers-15-04126-s001.zip]

Archive with 3 entries (2 files):
- cancers-2399358-supplementary-need revise/
- cancers-2399358-supplementary-need revise/cancers-2399358 -western blot .pdf
- cancers-2399358-supplementary-need revise/cancers-2399358-Supp Final fix.pdf
